# Supplementary material for: Perfluorinated Sulfonic Acid-Based Ionomers: Current State and Prospects
Source: Polymers (Basel). 2026 Mar 31;18(7):848. doi: 10.3390/polym18070848 (PMC13074565; doi:10.3390/polym18070848)
Supplement: Supplementary file 1 [file polymers-18-00848-s001.zip]

Archive with 1 entries (1 files):
- polymers-4193627-supplementary.pdf
